# Supplementary material for: From phyllosphere to insect cuticles: silkworms gather antifungal bacteria from mulberry leaves to battle fungal parasite attacks
Source: Microbiome. 2024 Feb 26;12:40. doi: 10.1186/s40168-024-01764-6 (PMC10895815; doi:10.1186/s40168-024-01764-6)
Supplement: Supplementary file 3 — Additional file 2: Dataset S1. LC-MS proteomic analysis of the supernatant proteins isolated from Ma. sciuri (Ms) after co-culturing without or with M. robertsii (Mr) or B. bassiana (Bb). [file 40168_2024_1764_MOESM2_ESM.xlsx]

## Sheet: proteins 
Dataset S1. LC-MS proteomic analysis of the supernatant proteins isolated from Ma. sciuri (Ms) after co-culturing without or with M. robertsii (Mr) or B. bassiana (Bb).
Accession	#Peptides	#Unique	Coverage (%)	Coverage (%) Bb+Ms1	Coverage (%) Bb+Ms2	Coverage (%) Bb+Ms3	Coverage (%) Mr+Ms1	Coverage (%) Mr+Ms2	Coverage (%) Mr+Ms3	Coverage (%) Ms1	Coverage (%) Ms2	Coverage (%) Ms3	Area Bb+Ms1	Area Bb+Ms2	Area Bb+Ms3	Area Mr+Ms1	Area Mr+Ms2	Area Mr+Ms3	Area Ms1	Area Ms2	Area Ms3	#Spec Bb+Ms1	#Spec Bb+Ms2	#Spec Bb+Ms3	#Spec Mr+Ms1	#Spec Mr+Ms2	#Spec Mr+Ms3	#Mspec Ms1	#Mspec Ms2	#Mspec Ms3	Avg. Mass	Description
BBA_00511	1	1	1	0	1	0	0	0	0	0	0	0	0	12300000	0	0	0	0	0	0	0	0	1	0	0	0	0	0	0	0	81000	P-loop containing Nucleoside Triphosphat Hydrolases
BBA_01145	2	2	2	2	2	2	2	2	2	2	2	2	181000000	376000000	636000000	0	0	0	0	0	0	1	1	5	3	1	4	4	1	2	78667	cell cycle inhibitor Nif1
BBA_01810	1	1	0	0	0	0	0	0	0	0	0	0	0	12300000	0	0	0	0	0	0	0	0	1	0	0	0	0	0	0	0	138065	nonribosomal peptide synthetases
BBA_06969	1	1	1	0	1	0	0	0	0	0	0	0	0	12300000	0	0	0	0	0	0	0	0	1	0	0	0	0	0	0	0	64592	prolyl-tRNA synthetase
BBA_07491	1	1	1	0	1	0	0	0	0	0	0	0	0	12300000	0	0	0	0	0	0	0	0	1	0	0	0	0	0	0	0	74990	hypothetical protein
BBA_07835	1	1	1	1	0	1	0	0	0	0	0	0	332000000	0	238000000	0	0	0	0	0	0	1	0	1	0	0	0	0	0	0	55120	hypothetical protein
BBA_08129	1	1	1	0	1	0	0	0	0	0	0	0	0	12300000	0	0	0	0	0	0	0	0	1	0	0	0	0	0	0	0	83011	Serine/Threonine protein kinases
BBA_08606	1	1	1	0	1	0	0	0	0	0	0	0	0	12300000	0	0	0	0	0	0	0	0	1	0	0	0	0	0	0	0	54943	F-box protein
BBA_09151	1	1	0	0	0	0	0	0	0	0	0	0	0	12300000	0	0	0	0	0	0	0	0	1	0	0	0	0	0	0	0	254016	acetyl-CoA carboxylase
BBA_10087	1	1	0	0	0	0	0	0	0	0	0	0	0	0	133000000	0	0	0	0	0	0	0	0	1	0	0	0	0	0	0	335485	WD repeat domain-containing protein
WP_025904545	6	6	15	9	9	8	0	0	0	0	8	0	15800000	6580000	17500000	0	0	0	0	5670000	0	3	2	3	0	0	0	0	2	0	36397	type I glyceraldehyde-3-phosphate dehydrogenase [Staphylococcaceae]
WP_048539531	1	1	6	0	0	0	0	6	6	0	0	0	0	0	0	0	6350000	6580000	0	0	0	0	0	0	0	1	1	0	0	0	30523	hypothetical protein [Staphylococcaceae]
WP_048539595	2	2	8	0	8	0	0	0	0	0	0	0	0	13000000	0	0	0	0	0	0	0	0	2	0	0	0	0	0	0	0	39894	alanine dehydrogenase [Staphylococcaceae]
WP_048539800	1	1	9	0	0	0	9	9	0	0	0	0	0	0	0	1780000	2950000	0	0	0	0	0	0	0	1	1	0	0	0	0	17889	cytochrome b5 [Staphylococcaceae]
WP_048539894	1	1	14	0	0	14	0	0	0	0	0	0	0	0	673000	0	0	0	0	0	0	0	0	1	0	0	0	0	0	0	8628	hypothetical protein [Staphylococcaceae]
WP_048539950	11	11	18	6	11	8	3	4	6	11	13	11	17200000	27900000	18800000	4010000	2530000	1000000	16300000	21200000	20100000	4	8	4	1	2	2	6	8	7	74179	polyglycerol-phosphate lipoteichoic acid synthase LtaS [Staphylococcaceae]
WP_048543131	1	1	1	0	1	0	0	0	0	0	0	0	0	12300000	0	0	0	0	0	0	0	0	1	0	0	0	0	0	0	0	99162	aconitate hydratase AcnA [Staphylococcaceae]
WP_058591479	2	2	5	0	5	3	0	0	0	0	0	0	0	4060000	1220000	0	0	0	0	0	0	0	2	1	0	0	0	0	0	0	56656	L-glutamate gamma-semialdehyde dehydrogenase [Staphylococcaceae]
WP_058592221	4	4	16	5	5	0	0	6	11	0	0	0	4810000	3410000	0	0	41600000	5230000	0	0	0	1	1	0	0	2	2	0	0	0	33714	5'-nucleotidase lipoprotein e(P4) family [Staphylococcaceae]
WP_078354964	10	10	22	7	7	7	22	17	22	8	8	8	2250000	1630000	1720000	71600000	59800000	38200000	4150000	3930000	4530000	1	1	1	9	9	6	2	2	2	26987	CHAP domain-containing protein [Staphylococcaceae]
WP_078355013	2	2	6	3	6	3	0	0	0	0	0	0	3180000	3200000	3600000	0	0	0	0	0	0	1	2	2	0	0	0	0	0	0	42590	glycine C-acetyltransferase [Staphylococcaceae]
WP_084755562	17	17	57	14	33	6	30	15	20	42	36	50	4800000	115000000	3920000	50000000	28400000	19300000	100000000	79500000	104000000	2	10	1	7	2	4	12	8	13	25167	serine protease [Mammaliicoccus sciuri]
WP_084755864	3	3	12	0	0	0	4	8	12	4	8	8	0	0	0	18900000	35700000	62400000	3380000	31200000	32400000	0	0	0	1	2	3	1	2	2	29207	LysM domain-containing protein [Mammaliicoccus sciuri]
WP_088592153	26	26	47	24	24	24	45	47	47	24	19	24	19500000	28200000	20900000	325000000	524000000	285000000	15200000	11800000	16300000	4	8	4	15	22	24	5	3	5	25546	transglycosylase family lysozyme [Mammaliicoccus sciuri]
WP_088592177	2	2	7	0	7	4	0	0	0	0	0	0	0	7060000	3840000	0	0	0	0	0	0	0	2	1	0	0	0	0	0	0	57435	L-glutamate gamma-semialdehyde dehydrogenase [Mammaliicoccus sciuri]
WP_088592189	15	15	26	16	15	8	17	15	21	20	16	21	24300000	54000000	24900000	40200000	18700000	19400000	30300000	17700000	36900000	3	7	3	4	3	4	5	6	5	28541	CHAP domain-containing protein [Mammaliicoccus sciuri]
WP_088592197	3	3	16	0	7	0	6	6	16	6	6	6	0	16900000	0	2020000	3470000	18800000	1510000	1900000	2010000	0	1	0	1	1	3	1	1	1	19752	CHAP domain-containing protein [Mammaliicoccus sciuri]
WP_088592418	2	2	8	0	0	0	0	8	0	0	0	0	0	0	0	0	3390000	0	0	0	0	0	0	0	0	2	0	0	0	0	39931	cytochrome c oxidase subunit II [Mammaliicoccus sciuri]
WP_088592437	15	15	13	2	6	3	1	2	4	5	6	5	10400000	13800000	11000000	43400000	5130000	53800000	22200000	28400000	33000000	2	6	3	2	2	5	6	7	6	160322	glucosaminidase domain-containing protein [Mammaliicoccus sciuri]
WP_088592488	1	1	4	0	4	0	0	0	0	0	0	0	0	1370000	0	0	0	0	0	0	0	0	1	0	0	0	0	0	0	0	42298	phosphoglycerate kinase [Mammaliicoccus sciuri]
WP_088592490	1	1	4	0	0	0	0	0	4	0	0	0	0	0	0	0	0	10100000	0	0	0	0	0	0	0	0	1	0	0	0	31436	CHAP domain-containing protein [Mammaliicoccus sciuri]
WP_088592544	2	2	12	0	0	0	12	12	12	0	0	0	0	0	0	18100000	23400000	15000000	0	0	0	0	0	0	2	2	2	0	0	0	20125	hypothetical protein [Mammaliicoccus sciuri]
WP_088592718	1	1	2	2	2	2	0	0	0	2	2	2	2440000	3090000	2410000	0	0	0	4370000	3940000	4640000	1	1	1	0	0	0	1	1	1	70928	trypsin-like serine protease [Mammaliicoccus sciuri]
WP_235615536	31	31	40	8	12	10	18	25	30	31	35	28	547000000	414000000	144000000	502000000	284000000	238000000	508000000	549000000	598000000	13	12	9	14	16	22	24	29	28	55291	M4 family metallopeptidase [Mammaliicoccus sciuri]
X797_000517	1	1	1	0	0	0	1	0	0	0	0	0	0	0	0	9450000	0	0	0	0	0	0	0	0	1	0	0	0	0	0	112062	hypothetical protein
X797_003570	1	1	4	0	0	0	0	4	0	0	0	0	0	0	0	0	1230000	0	0	0	0	0	0	0	0	1	0	0	0	0	49840	elongation factor 1-alpha
X797_007295	1	1	3	0	0	0	0	0	3	0	0	0	0	0	0	0	0	15100000	0	0	0	0	0	0	0	0	1	0	0	0	37249	Zn-dependent alcohol dehydrogenase family protein
Note, there were three independent replicates for each sample.
